# Supplementary material for: Mangiferin as a Multilevel Modulator of Metabolic Syndrome: Current Evidence and Future Perspectives
Source: Metabolites. 2026 Jun 27;16(7):453. doi: 10.3390/metabo16070453 (PMC13413803; doi:10.3390/metabo16070453)
Supplement: Supplementary file 1 [file metabolites-16-00453-s001.zip]

Archive with 1 entries (1 files):
- metabolites-4355671-supplementary.pdf
